# Supplementary material for: Compensation or Displacement of Physical Activity in Children and Adolescents: A Systematic Review of Empirical Studies
Source: Children (Basel). 2022 Mar 3;9(3):351. doi: 10.3390/children9030351 (PMC8947494; doi:10.3390/children9030351)
Supplement: Supplementary file 1 [file children-09-00351-s001.zip]

Archive with 2 entries (2 files):
- Table S1 Data extraction of included studies.pdf
- Table S2 Quality Assessment of included studies.pdf
